# Supplementary material for: Immune involvement in neuropsychiatric disorders: Insights from single‐cell transcriptomic studies
Source: Psychiatry Clin Neurosci. 2025 Dec 27;80(4):241–9. doi: 10.1111/pcn.70018 (PMC13060735; doi:10.1111/pcn.70018)
Supplement: Supplementary file 1 — Table S1. Summary of immune‐related findings from single‐cell transcriptomic studies in neuropsychiatric disorders. [file PCN-80-241-s001.xlsx]

## Sheet: Sheet1
Supplementary Table 1: Summary of Immune-Related Findings from Single-Cell Transcriptomic Studies in Neuropsychiatric Disorders
Study	Disoreder	Case/Control numbers	scRNA-seq or snRNA-seq	Cell isolation method	Species	Brain region, Tissue	Key findings
Yu et al. (2024)	SCZ	1 SCZ / 1 HC	scRNA-seq	Droplet-in-oil-based isolation	Human	cultured mesenchymal cells derived from nasal turbinate tissue	SCZ: immune-related genes ↑(S100A2, CCL14, IL32, HLA-DRA, CCL3, CCL4, CXCL1, CXCL8, CXCL10, NFKBIA, IL1B, IL6, TNF)
Stankovic et al. (2024)	SCZ	15 SCZ / 8 HC	scRNA-seq	Droplet-in-oil-based isolation	Human	Cerebral organoids	SCZ: endothelial cells ↑ (angiogenesis, vascular regulation, inflammation genes↑)
Wu et al. (2023)	SCZ	Multiple public sc/snRNA-seq datasets	ー	ー	Human, Mouse	ー	54 SCZ risk genes were identified SCZ risk genes ↑ in excitatory neurons and caudal ganglionic eminence interneurons
Ruzicka et al. (2024)	SCZ	65 SCZ / 75 HC	snRNA-seq	Droplet-in-oil-based isolation	Human	PFC	2455 SCZ DEGs were identified SCZ DEGs: mainly ↓ in excitatory neurons neurodevelopmental and synaptic pathways ↑
Kim et al. (2021)	SCZ	Multiple public sc/snRNA-seq datasets	ー	ー	Human, Mouse	ー	SCZ → genes downregulated when C4A ↑ (brain co-expression network analyses)
Wei et al. (2024)	BD	8 post-mortem embryonic and fetal brain	scRNA-seq (Integration with multi-omics analyses of BD)	Hydrodynamic cell traps	Human	DLPFC, dorsal pallium, cortical plate	BD → astrocytes, microglia, and OPCs inflammation/cellular activation genes
Qi at al. (2023)	BD	4 BD (before and after treatment)	scRNA-seq	microwell-based microfluidics	Human	PBMC	BD: quetiapine and valproic acid → inflammation-related genes ↓ in B cells mast cells and eosinophils ↓ ribosomal peptide synthesis genes ↓ in B and T cells
Lu et al. (2021)	BD	4 BD, 4MDD / 4 HC	scRNA-seq	Droplet-in-oil-based isolation	Human	Peripheral blood (CD8+ T cells)	BD: TIM-3 ↑ in CD8+ T cells quetiapine → TIM-3 ↓ in CD8+ T cells
Kokkosis at al. (2022)	MDD	17 MDD / 17 HC	snRNA-seq	Droplet-in-oil-based isolation	Human	DLPFC	MDD → immune oligodendrocytes myelin-related genes: immune oligodendrocytes > mature oligodendrocytes
Ma et al. (2024)	MDD	18 MDD / 17 HC	snRNA-seq	Droplet-in-oil-based isolation	Human	DLPFC	MDD: microglia ↑ MDD → Rap1 signaling pathway, cAMP signaling pathway, TGF-beta signaling pathway, ECM–receptor interaction
Bekhbat et al. (2022)	MDD	3 MD patients with high CRP / 3 MD patients with low CRP	scRNA-seq	Droplet-in-oil-based isolation	Human	PBMCs	MDD patients with high CRP: CD14+ and CD16+ monocytes ↑(inflammatory and immunometabolic pathways ↑) CD4+ central memory and naïve cells ↓ effector memory-like cells ↑
Wamsley at al. (2024)	ASD	33 ASD / 30 HC	snRNA-seq	Droplet-in-oil-based isolation	Human	Frontal cortex	ASD: reactive forms of microglia and astrocytes ↑ inflammation-associated genes ↑ in L2/3 and L5/6 excitatory neurons (CD47, HSPA5, IFI6) immune-related genes ↑ in oligodendrocytes, microglia, astrocytes, and cells forming the BBB (HLA-B, P2RX7, IFIT1)
Liu et al. (2023)	ASD	15 ASD / 16 HC	snRNA-seq	Droplet-in-oil-based isolation	Human	PFC, ACC	ASD: necroptosis activity ↑ in excitatory and inhibitory neurons, and endothelial cells oxidative phosphorylation ↓, unfolded protein response ↓, interferon response ↓, some classic pathways such as p53 and mTORC1 ↓ naïve B cells, naïve CD4+ T cells, activated dendritic cells ↑ ASD onset → necroptosis-related genes (TICAM1, CASP1, CAPN1,CHMP4A)
Velmeshev et al. (2019)	ASD	15 ASD / 16 HC	snRNA-seq	Droplet-in-oil-based isolation	Human	PFC, ACC	ASD DEGs: ↓ in L2/3 excitatory neurons (genes important for synaptic function (STX1A, SYN2), transcription factors (TCF25)) ↓ in VIP–expressing interneurons (transcription factors (TCF25)) ↑ in protoplasmic astrocytes (developmental transcription factors and cell motility) ↑ in microglia (genes associated with microglial activation and transcriptional factors regulating developmental processes)
Qu et al. (2024)	ADHD	24 per treatment group (MPH, ATX, control)	scRNA-seq	Droplet-in-oil-based isolation	Drosophila melanogaster	Brain	MPH and ATX altered cell–cell interactions mediated by the Toll signaling pathway MPH induce interactions between monoaminergic neurons and glial cells through the TNF-α signaling pathway
Liu et al. (2024)	AD	12 APOEε3/3, 12 APOEε3/4, 8 APOEε4/4-carriers	snRNA-seq	Droplet-in-oil-based isolation	Human	PFC	APOE ε4 allele: inflammation-related genes ↑ (SPP1, HSPA1A, HSP90AA1, FKBP5)
Gerrits et al. (2021)	AD	10 AD / 8 HC	snRNA-seq	Flow cytometry (antibodies+)	Human	occipital cortex, OTC (NEUNnegOLIG2neg nuclei)	microglia responding to Aβ: markers of phagocytic or activated microglia from amyloid mouse models ↑ (ITGAX, LPL, GPNMB, MYO1E, SPP1) microglia responding to p-tau: homeostatic genes ↑ (X3CR1, P2RY12) neuron-related genes ↑ (GRID2, ADGRB3, DPP10)
Samuels et al. (2023)	AD	3 mouse models with microglia-specific Inpp5d deletion / 3 control mice	snRNA-seq	Droplet-in-oil-based isolation	Mouse	The cortex from the right hemisphere	Deletion of SHIP-1 in microglia: microglia ↑ recruitment to Aβ plaques ↑ TREM2/DAP12 signaling, phagocytosis, and PI3K-AKT-mTOR signaling ↑ microglial neuroinflammatory responses ↓ (IL-6, MAPK, EGFR1, TGF-βsignaling pathways)
Capelle et al. (2023)	PD	5 PD / 4 HC	scRNA-seq	Flow cytometry (antibodies+)	Human(female)	PBMC (CD8 T cells)	TEM and TEMRA of PD: cytotoxic effector molecules ↑ (GZMA, GZMB, GZMH, GZMN, PRF1, NKG7, KLRD1, KLRG1, GNLY) pathways associated with lymphocyte-endothelial cell interactions ↑
Smajić et al. (2022)	PD	6 PD / 5 HC	snRNA-seq	Flow cytometry (antibodies-)	Human	Midbrain	PD: microgila↑, inflammatory trajectory ↑ in microglia (IL-1β, GPNMB, HSP90AA1)
Gate et al. (2021)	DLB, PD	11 DLB or PD / 11HC	scRNA-seq	Droplet-in-oil-based isolation	Human	CSF	CD4+T cells of DLB and PD: the most transcriptionally altered immune cell population cytokine signaling and activation ↑(JAK1, CD69, CXCR4)
Miedema et al. (2022)	MS	5 MS	scRNA-seq	Flow cytometry (antibodies+)	Human	Brain (macrophage)	macrophages of NAWM and WML: CNS-associated macrophage genes ↑ macrophages of NAWM → stress responses and altered oxygen levels macrophages of NAWM: HSP genes, IEGs, and other genes associated with cellular stress ↑ macrophages of WMLs → inflammation and antigen presentation activated or phagocytic microglia were predominantly found in WMLs
Schafflick et al. (2020)	MS	4 MS / 4 HC	scRNA-seq	Flow cytometry (antibodies+) and Droplet-in-oil-based isolation	Human	Peripheral blood and CSF	blood of MS: transcriptional diversity ↑ CSF of MS: cellular diversity ↑(especially cytotoxic phenotype T helper cells)
Li et al. (2024)	NMDAR-E	PBMC: 4 NMDAR-E /2 HC CSF: 3 NMDAR-E /6 IIH	scRNA-seq	Droplet-in-oil-based isolation	Human	PBMC and CSF	NMDAR-E: B cells(particularly memory B cells) ↑in CSF B cells of NMDAR-E CSF: immunoregulation genes ↑ (TNFRSF13B, ITGB1) IGHD ↑ B cells of NMDAR-E blood: antigen presentation genes ↑ (HLA-DQA2, HLA-DRB5, HLA-E) IGHM ↑
Kwok et al. (2024)	NMDAR-E	1 NMDR-E / 1 autoimmune psychosis	scRNA-seq	Droplet-in-oil-based isolation	Human	CSF	NMDAR-E: CD8+ and CD4+ T cells ↑ cytotoxic and chemotactic profiles ↑in CD8+ effector memory cells acute phase of NMDAR-E: interferon-responsive B cells ↑ in the CSF autoimmune psychosis: mononuclear phagocytes ↑ in the CSF
Symbols: ↑ = increased/enriched; ↓ = decreased; → = associated with
Abbreviations: Aβ: Amyloid-β; ACC: Anterior Cingulate Cortex; AD: Alzheimer's Disease; ADHD: Attention Deficit and Hyperactivity Disorder; ASD: Autism Spectrum Disorder; ATX: Atomoxetine; BBB: Blood–Brain Barrier; BD: Bipolar Disorder; CRP: C-reactive Protein; CSF: Cerebrospinal Fluid; DEG: Differentially Expressed Gene; DLB: Dementia with Lewy Bodies; DLPFC: Dorsolateral Prefrontal Cortex; IEG: …
